# Supplementary material for: A new isolation method for bacterial extracellular vesicles providing greater purity and improved proteomic detection of vesicle proteins
Source: J Extracell Biol. 2023 Apr 25;2(5):e84. doi: 10.1002/jex2.84 (PMC11080860; doi:10.1002/jex2.84)
Supplement: Supplementary file 2 — supplementary information [file JEX2-2-e84-s002.xlsx]

## Sheet: Overlap Hpylori
	A list of H. pylori proteins present in both BHI- and D-BHI-prepared BEVs
Protein number	Protein names	Protein IDs	Gene names
1	2-oxoglutarate ferredoxin oxidoreductase subunit beta	A0A024BZG2	oorB
2	Endoribonuclease	A0A024C0E4	yabJ
3	50S ribosomal protein L1	A0A024C1Q1	rplA
4	50S ribosomal protein L24	A0A024C243	rplX
5	Flagellar basal-body rod protein FlgG	A0A024C268	flgG
6	DUF465 domain-containing protein	A0A024C2Q9	AA973_05620
7	Urease accessory protein UreG	A0A024C3H0	ureG
8	50S ribosomal protein L29	A0A024C3L2	rpmC
9	50S ribosomal protein L15	A0A024C3M1	rplO
10	NADH-ubiquinone oxidoreductase subunit E	A0A024C3Q2	AA971_05890
11	Catalase	A0A024C4N8	BXP09_05195
12	CoA transferase subunit B	A0A024C5C4	B0X34_08145
13	Nuclease NucT	A0A024C7R1	AM497_01720
14	Tautomerase	A0A024C8I1	AB891_05600
15	30S ribosomal protein S13	A0A024C9L1	rpsM
16	Elongation factor Tu	A0A024C9W8	tuf
17	Uncharacterized protein	A0A024CA00	AM497_07690
18	Flagellar hook-basal body complex protein FliE	A0A024CAB2	fliE
19	COP-associated protein	A0A083YE21	copP
20	Thioredoxin	A0A083YF96	trxA
21	4a-hydroxytetrahydrobiopterin dehydratase	A0A083YFC2	mogA
22	2-oxoglutarate-acceptor oxidoreductase subunit OorD	A0A083YFZ1	oorD
23	50S ribosomal protein L3	A0A083YGI1	rplC
24	50S ribosomal protein L7/L12	A0A086RQ19	rplL
25	Membrane protein	A0A086RV85	AC784_01940
26	Pyruvate ferredoxin oxidoreductase	A0A0B2DRT0	porC
27	CoA transferase subunit A	A0A0B2DX39	scoA
28	Aspartate ammonia-lyase	A0A0B2E1K4	AaspA
29	Putative lipoprotein	A0A0B2E5J3	AA976_00970
30	Ferritin	A0A0B2E6A7	AA976_03450
31	Chorismate mutase	A0A0B2E8K6	B0X38_07370
32	Copper resistance determinant CrdA	A0A0B2E8N5	crdA
33	Nuclease	A0A0B2E8V5	AM496_00490
34	Methionine aminopeptidase	A0A0B2E9V9	map
35	CheY response regulator	A0A0B2EAZ7	recheY
36	Efflux RND transporter periplasmic adaptor subunit HefB	A0A0B2EJA6	tranhefB
37	DUF953 domain-containing protein	A0A0B2ENJ3	trxA_1
38	Acyl carrier protein	A0A0B2EQ98	acpP
39	DUF3944 domain-containing protein	A0A0B2EQH4	ACM25_06115
40	Cysteine desulfurase	A0A0B2ETU3	nifS
41	DUF904 domain-containing protein	A0A0B2EU08	AB891_06575
42	Elongation factor P	A0A0B2EYJ0	efp
43	2-nitropropane dioxygenase	A0A0B2EZQ4	fabX
44	Hydrogenase maturation factor HypA	A0A0J8H2A9	hypA
45	LPP20 lipofamily protein	A0A0J8H8S0	AB891_00185
46	Lipoprotein	A0A0L0PFD0	ACM24_05425
47	Helicobacter outer membrane protein	A0A0L0PWR5	ACM26_02140
48	DNA-binding protein	A0A0L0Q188	ACM28_04315
49	Flagellar hook protein FlgE	A0A0L0QAB4	flgE
50	Lipoprotein	A0A0L0QZ82	lpoB
51	50S ribosomal subunit assembly factor BipA	A0A0L0R4I0	typA
52	Formamidase	A0A0L6DB10	amiF
53	Periplasmic serine endoprotease DegP-like	A0A0L6DCZ4	degP
54	50S ribosomal protein L22	A0A0M8NVP1	rplV
55	Peptidyl-prolyl cis-trans isomerase	A0A0M8NVP3	AM498_03955
56	Thioredoxin reductase	A0A0M9W5Y0	trxB
57	Uncharacterized protein	A0A0M9W6D9	AM496_04500
58	Thiol:disulfide interchange protein	A0A0M9W7Z7	AM497_02375
59	Alkyl hydroperoxide reductase C	A0A0N0RWT5	AM496_02400
60	CagA	A0A1L5BWM9	cagA
61	Hydrogenase accessory protein HypB	A0A1Q4IP09	hypB
62	RNA-binding protein	A0A1Q4MZ28	AOD77_0203445
63	zf-RING_7 domain-containing protein	A0A1Q9J891	BIZ48_06270
64	ATP-dependent Clp protease proteolytic subunit	A0A1V3A5U7	clpP
65	Enoyl-[acyl-carrier-protein] reductase [NADH]	A0A1V3APA0	fabI
66	Phosphoribosylamine--glycine ligase	A0A1V3BMA5	PhopurD
67	DUF1104 domain-containing protein	A0A1W0VLS4	BW246_07570
68	Flagellar assembly factor FliW	A0A1W0VNZ1	fliW
69	Ribosome maturation factor RimP	A0A238GUC6	rimP
70	Uncharacterized protein	A0A293RV62	BFR58_01250
71	Uncharacterized protein	A0A293SN96	BGL55_05165
72	Single-stranded DNA-binding protein	A0A293UF79	BGL71_04235
73	Inosine-5-monophosphate dehydrogenase	A0A2A6SDS8	Inosine-5-monophoguaB
74	Peptidoglycan-binding protein	A0A2A6T7V1	BB423_06830
75	Cytochrome C biogenesis protein CcsA	A0A2A6TRU3	BB431_01105
76	ATP-dependent protease subunit HslV	A0A2A6UFU1	hslV
77	Flagellar basal-body rod protein FlgC	A0A2J9KL27	flgC
78	Flagellar basal body rod protein FlgB	A0A2J9KL34	flgB
79	Outer membrane protein	A0A2L2I0B1	BXP09_00315
80	Competence protein	A0A2L2I0B3	BXP09_00015
81	Uncharacterized protein	A0A2L2I0C1	BXP09_00375
82	Saccharopine dehydrogenase	A0A2L2I0D0	BXP09_00105
83	TonB-dependent receptor	A0A2L2I0D2	BXP09_00080
84	Outer membrane protein	A0A2L2I0D5	BXP09_00135
85	Uncharacterized protein	A0A2L2I0G4	BXP09_00675
86	Fumarate hydratase class II	A0A2L2I0I0	fumC
87	Outer membrane beta-barrel protein	A0A2L2I0J9	BXP09_00395
88	DNA-directed RNA polymerase subunit alpha	A0A2L2I0K6	rpoA
89	5-nucleotidase, lipoprotein e(P4) family	A0A2L2I0M4	BXP09_00915
90	Outer membrane protein	A0A2L2I0R8	BXP09_00030
91	Polyisoprenoid-binding protein	A0A2L2I0S5	BXP09_00910
92	Uncharacterized protein	A0A2L2I0T7	BXP09_00035
93	TolC family protein	A0A2L2I0W8	BXP09_00200
94	Uncharacterized protein	A0A2L2I0X6	BXP09_01180
95	Cytochrome c-553	A0A2L2I0Y1	BXP09_01210
96	Outer membrane protein	A0A2L2I0Y6	BXP09_00305
97	Rhodanese-like domain-containing protein	A0A2L2I0Y8	BXP09_01230
98	Multifunctional fusion protein	A0A2L2I111	rpoC
99	30S ribosomal protein S7	A0A2L2I115	rpsG
100	Glucokinase	A0A2L2I117	glk
101	Glutamine ABC transporter substrate-binding protein	A0A2L2I125	tranBXP09_01535
102	Dihydroneopterin aldolase	A0A2L2I130	BXP09_00090
103	Outer membrane beta-barrel protein HofH	A0A2L2I131	hofH
104	Uncharacterized protein	A0A2L2I137	BXP09_02010
105	S41 family peptidase	A0A2L2I139	BXP09_00595
106	Flagellar biosynthesis protein FlgM	A0A2L2I159	BXP09_01790
107	Uncharacterized protein	A0A2L2I163	BXP09_02185
108	Pyruvate ferredoxin oxidoreductase	A0A2L2I170	BXP09_01855
109	Phosphogluconate dehydratase	A0A2L2I179	Phoedd
110	2-ketoisovalerate ferredoxin oxidoreductase	A0A2L2I183	BXP09_01860
111	Beta-lactamase	A0A2L2I186	hcpC
112	2-dehydro-3-deoxy-phosphogluconate aldolase	A0A2L2I192	2-dehydro-3-deoxy-phoBXP09_01915
113	Glutamate dehydrogenase	A0A2L2I1A2	BXP09_02045
114	Laminin subunit alpha-2	A0A2L2I1A3	BXP09_01980
115	Thiol peroxidase	A0A2L2I1B1	tpx
116	30S ribosomal protein S1	A0A2L2I1C0	BXP09_02140
117	Superoxide dismutase	A0A2L2I1C4	BXP09_02090
118	NADH-quinone oxidoreductase subunit G	A0A2L2I1C7	BXP09_01005
119	Ribosome-recycling factor	A0A2L2I1D7	frr
120	Neuraminyllactose-binding hemagglutinin	A0A2L2I1E2	BXP09_02195
121	Aspartyl/glutamyl-tRNA(Asn/Gln) amidotransferase subunit C	A0A2L2I1E4	AgatC
122	Uncharacterized protein	A0A2L2I1F7	BXP09_02845
123	50S ribosomal protein L10	A0A2L2I1H0	rplJ
124	Basal-body rod modification protein FlgD	A0A2L2I1K0	flgD
125	Flavodoxin	A0A2L2I1K3	BXP09_01590
126	Uncharacterized protein	A0A2L2I1M9	BXP09_02745
127	NAD(P)H-dependent oxidoreductase	A0A2L2I1N0	BXP09_02840
128	Amino acid ABC transporter substrate-binding protein	A0A2L2I1N3	tranBXP09_02930
129	Outer membrane protein	A0A2L2I1N8	BXP09_01875
130	Elongation factor G	A0A2L2I1R9	fusA
131	Outer membrane protein	A0A2L2I1S0	BXP09_03060
132	Flagellar basal body protein	A0A2L2I1S1	flgE
133	Outer membrane beta-barrel protein HofG	A0A2L2I1S5	hofG
134	Phenylalanine--tRNA ligase alpha subunit	A0A2L2I1U3	pheS
135	D-3-phosphoglycerate dehydrogenase	A0A2L2I1U4	D-3-phoBXP09_02130
136	Beta sliding clamp	A0A2L2I1U6	BXP09_03295
137	Neuraminyllactose-binding hemagglutinin	A0A2L2I1U8	BXP09_03255
138	Molybdopterin guanine dinucleotide-containing S/N-oxide reductase	A0A2L2I1V2	BXP09_02180
139	Beta-lactamase	A0A2L2I1W4	BXP09_01815
140	Type IV secretion system chaperone CagF	A0A2L2I1W8	cagF
141	Sodium:calcium antiporter	A0A2L2I1X1	BXP09_03385
142	50S ribosomal protein L9	A0A2L2I1Y6	rplI
143	Uncharacterized protein	A0A2L2I1Y7	BXP09_02400
144	TolC family protein	A0A2L2I1Y8	BXP09_03860
145	Beta-lactamase	A0A2L2I1Z2	BXP09_03485
146	Uncharacterized protein	A0A2L2I205	BXP09_02560
147	Adenylate kinase	A0A2L2I206	adk
148	Uncharacterized protein	A0A2L2I214	BXP09_03640
149	Phenylalanine--tRNA ligase beta subunit	A0A2L2I223	pheT
150	Outer inflammatory protein OipA	A0A2L2I225	oipA
151	Lytic murein transglycosylase	A0A2L2I232	BXP09_04055
152	Adenosylmethionine-8-amino-7-oxononanoate aminotransferase	A0A2L2I233	bioA
153	Insulinase family protein	A0A2L2I241	BXP09_04115
154	SurA protein	A0A2L2I246	BXP09_04125
155	Tumor necrosis factor alpha-inducing protein	A0A2L2I257	BXP09_03810
156	Uncharacterized protein	A0A2L2I263	BXP09_03895
157	3-5 exonuclease	A0A2L2I264	BXP09_04245
158	5-nucleotidase SurE	A0A2L2I270	surE
159	Flavodoxin family protein	A0A2L2I288	BXP09_03975
160	DUF1104 domain-containing protein	A0A2L2I289	BXP09_04405
161	Flagellar hook-length control protein FliK	A0A2L2I290	BXP09_03095
162	Acyl-CoA thioesterase	A0A2L2I2A0	BXP09_03170
163	Outer membrane protein assembly factor BamA	A0A2L2I2A3	bamA
164	Phosphoribosyltransferase	A0A2L2I2A6	PhoBXP09_04485
165	Acetyl-CoA C-acetyltransferase	A0A2L2I2B4	BXP09_04250
166	Uncharacterized protein	A0A2L2I2B5	BXP09_04545
167	Uncharacterized protein	A0A2L2I2D5	BXP09_02955
168	Outer membrane protein	A0A2L2I2F3	BXP09_03065
169	Outer membrane beta-barrel protein HofF	A0A2L2I2F8	hofF
170	Type I glutamate--ammonia ligase	A0A2L2I2G4	glnA
171	Outer membrane beta-barrel protein	A0A2L2I2H0	BXP09_04430
172	3-oxoacyl-[acyl-carrier-protein] synthase 2	A0A2L2I2I4	BXP09_03620
173	Hemolysin	A0A2L2I2J1	BXP09_03825
174	Uncharacterized protein	A0A2L2I2J4	BXP09_04720
175	Probable cytosol aminopeptidase	A0A2L2I2J5	pepA
176	Outer membrane beta-barrel protein HofE	A0A2L2I2L7	hofE
177	DDE transposase	A0A2L2I2L9	tranBXP09_04730
178	Uroporphyrinogen decarboxylase	A0A2L2I2M0	hemE
179	Transcription elongation factor GreA	A0A2L2I2N2	greA
180	NAD(P)H-dependent oxidoreductase	A0A2L2I2N6	BXP09_04040
181	DUF3943 domain-containing protein	A0A2L2I2N8	BXP09_04840
182	Glutamate--tRNA ligase	A0A2L2I2P1	gltX
183	Transporter	A0A2L2I2R3	TranBXP09_05025
184	Uncharacterized protein	A0A2L2I2R7	BXP09_05020
185	Aspartyl/glutamyl-tRNA(Asn/Gln) amidotransferase subunit B	A0A2L2I2R9	AgatB
186	DUF2219 domain-containing protein	A0A2L2I2S5	BXP09_04270
187	Aminotransferase	A0A2L2I2S9	BXP09_04180
188	Outer membrane beta-barrel protein HofD	A0A2L2I2T0	hofD
189	Outer membrane protein	A0A2L2I2T4	BXP09_04335
190	YhcH/YjgK/YiaL family protein	A0A2L2I2T5	BXP09_05460
191	Uncharacterized protein	A0A2L2I2T6	BXP09_05200
192	Ligand-gated channel	A0A2L2I2T9	BXP09_04235
193	Aminopeptidase P family protein	A0A2L2I2U0	BXP09_05500
194	Toxin	A0A2L2I2V2	BXP09_03880
195	Catalase-related peroxidase	A0A2L2I2V3	BXP09_05235
196	Oligoendopeptidase F	A0A2L2I2V4	BXP09_05320
197	Outer membrane beta-barrel protein HofC	A0A2L2I2V8	hofC
198	Molybdate ABC transporter substrate-binding protein	A0A2L2I2W3	tranmodA
199	Outer membrane protein	A0A2L2I2W8	BXP09_04410
200	Nickel-dependent hydrogenase large subunit	A0A2L2I2X4	BXP09_03985
201	Flagellar biosynthesis protein FlaG	A0A2L2I2X6	BXP09_04570
202	Neuraminyllactose-binding hemagglutinin family protein	A0A2L2I2Y6	BXP09_05725
203	Flagellar basal body protein	A0A2L2I2Z9	BXP09_05785
204	Outer-membrane lipoprotein carrier protein	A0A2L2I305	lolA
205	Neuraminyllactose-binding hemagglutinin	A0A2L2I310	BXP09_04810
206	Aspartate carbamoyltransferase	A0A2L2I323	ApyrB
207	HugZ family heme oxygenase	A0A2L2I338	hugZ
208	Purine-nucleoside phosphorylase	A0A2L2I342	phoBXP09_05695
209	Polyisoprenoid-binding protein	A0A2L2I343	BXP09_06000
210	Flagellar biosynthesis protein FlgL	A0A2L2I352	flgL
211	ATP-dependent nuclease subunit B	A0A2L2I372	BXP09_06150
212	Plasmid stabilization protein	A0A2L2I377	BXP09_05135
213	ATP-dependent chaperone ClpB	A0A2L2I382	BXP09_06205
214	Phosphoheptose isomerase	A0A2L2I387	PhogmhA
215	Uncharacterized protein	A0A2L2I396	BXP09_04740
216	Trigger factor	A0A2L2I3A5	tig
217	Outer membrane protein	A0A2L2I3B4	BXP09_06380
218	Insulinase family protein	A0A2L2I3B6	BXP09_05380
219	Outer membrane beta-barrel protein	A0A2L2I3B7	BXP09_05280
220	Flagellar P-ring protein	A0A2L2I3C1	flgI
221	Polyprenyl synthetase family protein	A0A2L2I3C2	BXP09_06325
222	DUF5644 domain-containing protein	A0A2L2I3C6	BXP09_05330
223	Peptide methionine sulfoxide reductase MsrA	A0A2L2I3E0	msrA
224	3-methyl-2-oxobutanoate hydroxymethyltransferase	A0A2L2I3E7	panB
225	Flagellar protein	A0A2L2I3F1	BXP09_06240
226	Uncharacterized protein	A0A2L2I3F9	BXP09_06300
227	Peptide chain release factor 2	A0A2L2I3G3	prfB
228	Beta-lactamase	A0A2L2I3H0	hcpE
229	Nitrogen fixation protein NifU	A0A2L2I3H1	BXP09_06420
230	Uncharacterized protein	A0A2L2I3H3	BXP09_05710
231	AMIN domain-containing protein	A0A2L2I3I0	BXP09_06735
232	Transketolase	A0A2L2I3I3	tkt
233	Beta-lactamase	A0A2L2I3I7	hcpA
234	S-adenosylmethionine synthase	A0A2L2I3J0;A7E3T7;A0A3Q1MZ37	MAT2A
235	Nucleoside diphosphate kinase	A0A2L2I3J6	diphondk
236	DUF1104 domain-containing protein	A0A2L2I3K4	BXP09_06885
237	Thioredoxin peroxidase	A0A2L2I3K5	BXP09_06835
238	Uncharacterized protein	A0A2L2I3K8	BXP09_05935
239	Uncharacterized protein	A0A2L2I3K9	BXP09_05430
240	Peptidylprolyl isomerase	A0A2L2I3L5	BXP09_06645
241	Fructose-bisphosphate aldolase	A0A2L2I3L7	Fructose-bifba
242	Cystathionine gamma-synthase	A0A2L2I3M3	BXP09_06990
243	Ketol-acid reductoisomerase (NADP(+))	A0A2L2I3M4	ilvC
244	Enolase	A0A2L2I3N9	eno
245	Outer membrane beta-barrel protein	A0A2L2I3P3	BXP09_05590
246	Uncharacterized protein	A0A2L2I3P4	BXP09_06955
247	Chlorohydrolase	A0A2L2I3Q0	BXP09_06190
248	Aliphatic amidase	A0A2L2I3Q3	amiE
249	Dentin sialophosphopreproprotein	A0A2L2I3Q5	sialophoBXP09_07115
250	Dihydroorotase	A0A2L2I3Q6	BXP09_06195
251	Outer membrane protein	A0A2L2I3R2	BXP09_06255
252	Outer membrane protein	A0A2L2I3R4	BXP09_06260
253	Urease subunit beta	A0A2L2I3R9	ureB
254	DUF2018 domain-containing protein	A0A2L2I3S2	BXP09_06315
255	UPF0323 lipoprotein BXP09_06365	A0A2L2I3S9	BXP09_06365
256	Disulfide isomerase	A0A2L2I3U0	BXP09_06370
257	YbhB/YbcL family Raf kinase inhibitor-like protein	A0A2L2I3U9	BXP09_06440
258	Outer membrane protein	A0A2L2I3V0	BXP09_05925
259	Uncharacterized protein	A0A2L2I3V9	BXP09_06500
260	Ribosomal silencing factor RsfS	A0A2L2I3W2	rsfS
261	Agmatine deiminase	A0A2L2I3W7;A0A2L2I3R7	BXP09_07290
262	Triosephosphate isomerase	A0A2L2I3W9	TriosephotpiA
263	60 kDa chaperonin	A0A2L2I3X9	groL
264	Lysine--tRNA ligase	A0A2L2I3Y0	lysS
265	Uncharacterized protein	A0A2L2I3Y1	BXP09_07660
266	Acyl-[acyl-carrier-protein]--UDP-N-acetylglucosamine O-acyltransferase	A0A2L2I3Z3	lpxA
267	Pyridoxine 5-phosphate synthase	A0A2L2I400	5-phopdxJ
268	Endolytic peptidoglycan transglycosylase RlpA	A0A2L2I407	rlpA
269	ABC transporter substrate-binding protein	A0A2L2I416	tranBXP09_07915
270	Chemotaxis protein	A0A2L2I417	BXP09_06675
271	Citrate synthase	A0A2L2I420	BXP09_07620
272	Lipoprotein	A0A2L2I421	BXP09_07900
273	Isocitrate dehydrogenase [NADP]	A0A2L2I431	BXP09_07615
274	Glutathionylspermidine synthase	A0A2L2I433	GlutathionylBXP09_06360
275	Ribulose-phosphate 3-epimerase	A0A2L2I436	Ribulose-phorpe
276	Chaperone protein DnaK	A0A2L2I439	dnaK
277	6,7-dimethyl-8-ribityllumazine synthase	A0A2L2I444	ribH
278	Ligand-gated channel	A0A2L2I445	BXP09_08130
279	Fructose-1,6-bisphosphatase class 1	A0A2L2I447	Fructose-1,6-bifbp
280	Beta-lactamase	A0A2L2I448	BXP09_08080
281	META domain-containing protein	A0A2L2I453	BXP09_00340
282	Uncharacterized protein	A0A2L2I454	BXP09_07830
283	PAP2 family protein	A0A2L2I462	BXP09_07825
284	Lipopolysaccharide transport periplasmic protein LptA	A0A2L2I466	tranlptA
285	Outer membrane protein	A0A2L2I469	BXP09_00635
286	Uncharacterized protein	A0A2L2I483	BXP09_02755
287	Beta-lactamase	A0A2L2I491	BXP09_05865
288	Bifunctional metallophosphatase/5-nucleotidase	A0A2L2I494	metallophoBXP09_07000
289	Delta-aminolevulinic acid dehydratase	A0A2L2I495	BXP09_06705
290	Aconitate hydratase B	A0A2L2I496	acnB
291	Outer membrane protein assembly factor BamD	A0A2L2I4A8	bamD
292	Threonine--tRNA ligase	A0A2L2I4D7	thrS
293	Sodium:calcium antiporter	A0A2L2I4E2	BXP09_03350
294	Protein GrpE	A0A2L2I4E7	grpE
295	Uncharacterized protein	A0A2L2I4G7	BXP09_07085
296	Outer membrane protein	A0A2L2I4N9	BXP09_07630
297	ABC transporter substrate-binding protein	A0A2L2I4P1	tranBXP09_07910
298	Outer membrane beta-barrel protein	A0A2L2I4S1	BXP09_05595
299	Outer membrane beta-barrel protein HofA	A0A2L2I4T0	hofA
300	Peptidyl-prolyl cis-trans isomerase	A0A2L2I4T3	BXP09_00455
301	Elongation factor Ts	A0A2L2I4U8	tsf
302	Uncharacterized protein	A0A2L2I4V3	BXP09_03850
303	Outer membrane protein	A0A2L2I4V8	BXP09_08105
304	Biotin carboxyl carrier protein of acetyl-CoA carboxylase	A0A2R4LCF9	accB
305	Uncharacterized protein	A0A2T6TS86	C2R57_07020
306	Carbonic anhydrase	A0A518N8J2	CV723_01450
307	NAD(P)/FAD-dependent oxidoreductase	A0A518N8K9	CV723_01570
308	Outer membrane protein	A0A518N8M6	CV723_01610
309	Uncharacterized protein	A0A518N8R5	CV723_01780
310	Gamma-glutamyltransferase	A0A518N8S0	ggt
311	Uncharacterized protein	A0A518NB92	CV723_06900
312	Outer membrane protein	A0A518XST3	CV723_01120
313	ATPase	A0A518XT24	CV723_01695
314	Flagellar hook-associated protein 1	A0A518XT43	CV723_01810
315	Tol-Pal system protein TolB	A0A518XT54	tolB
316	SabA_adhesion domain-containing protein	A0A518XTQ3	CV723_03160
317	Toxin	A0A518XV88	CV723_06105
318	Ferric uptake regulation protein	A3RLX0	fur
319	Urease subunit alpha	B2RGA7	ureA
320	DNA starvation/stationary phase protection protein	B2RGB0	B0X53_02000
321	Flagellin	B8Q9B9	flaA
322	Polysaccharide deacetylase	C1ICF2	BXP09_05975
323	4Fe-4S dicluster domain-containing protein	G5EAS0	porD
324	10 kDa chaperonin (Fragment)	Q6A0R1	hspA
325	Flagellin	Q6VYQ1	flaB
326	Inorganic pyrophosphatase	Q8G8N7	pyrophoppa
327	LPP20 lipoprotein	Q8RNU7	lpp20

## Sheet: EXCLUSIVE BHI H. pylori 
	A list of H. pylori proteins found exclusively in BEV prepared from bacteria grown in standard BHI medium.
Protein number	Protein names	Majority protein IDs	Gene names
1	30S ribosomal protein S19	A0A024C188	rpsS
2	50S ribosomal protein L11	A0A024C257	rplK
3	Transcription termination/antitermination protein NusG	A0A024C3D0	nusG
4	Nucleoid-associated protein AA976_00460	A0A083YEV7	AA976_00460
5	50S ribosomal protein L2	A0A083YGH8	rplB
6	50S ribosomal protein L13	A0A086RWA5	rplM
7	Addiction module toxin, HicA family	A0A0B2DXA2	AA971_07910
8	Transcription antitermination protein NusB	A0A0B2E4C4	nusB
9	Transcription termination/antitermination protein NusA	A0A2L2I060	nusA
10	3-oxoacyl-[acyl-carrier-protein] reductase	A0A2L2I207	BXP09_03630
11	2-oxoglutarate:acceptor oxidoreductase	A0A2L2I2L2	oorC
12	Uncharacterized protein	A0A2L2I2R1	BXP09_03645
13	Ribonucleoside-diphosphate reductase	A0A2L2I306	Ribonucleoside-diphoBXP09_04210
14	Flagellar assembly protein FliH	A0A2L2I3I8	BXP09_05820
15	Phosphoenolpyruvate synthase	A0A2L2I449	PhoBXP09_06925

## Sheet: EXCLUSIVE D-BHI H.pylori
	A list of H. pylori protein found exclusively in D-BHI prepared BEVs
Protein number	Protein names	Protein IDs	Gene names
1	Flavin prenyltransferase UbiX	A0A024C9U6	ubiD_1
2	30S ribosomal protein S8	A0A024CA58	rpsH
3	50S ribosomal protein L23	A0A024CBE3	rplW
4	DUF2443 domain-containing protein	A0A083YEK2	AA976_07045
5	ABC transporter ATP-binding protein	A0A0B2E848	tranfecE
6	Uncharacterized protein	A0A0B2EX89	B0X24_00785
7	3-dehydroquinate dehydratase	A0A0L0PW07	aroQ
8	CopG family transcriptional regulator	A0A0M8NH88	AM496_07180
9	Lipoprotein	A0A1Q2QLW2	BXP09_08000
10	3-hydroxyacyl-[acyl-carrier-protein] dehydratase FabZ	A0A2A6S4F6	fabZ
11	Fumarate reductase iron-sulfur subunit	A0A2A6YUP8	frdB
12	Formyltetrahydrofolate deformylase	A0A2L2I0D9	purU
13	4-diphosphocytidyl-2-C-methyl-D-erythritol kinase	A0A2L2I0L1	4-diphoispE
14	Outer membrane protein	A0A2L2I0X7	BXP09_01610
15	Uncharacterized protein	A0A2L2I129	BXP09_00545
16	Carbon-nitrogen hydrolase family protein	A0A2L2I161	BXP09_00240
17	Arginine decarboxylase	A0A2L2I173	speA
18	LPS-assembly protein LptD	A0A2L2I1G1	lptD
19	Glyceraldehyde-3-phosphate dehydrogenase	A0A2L2I1J1	Glyceraldehyde-3-phogap
20	Tryptophan synthase beta chain	A0A2L2I1J8	trpB
21	Outer membrane protein	A0A2L2I1N4	BXP09_01845
22	Phospholipase A1	A0A2L2I1N5	PhoBXP09_03290
23	UDP-glucose 4-epimerase	A0A2L2I1Q5	galE
24	Methionine--tRNA ligase	A0A2L2I1V3	metG
25	Uncharacterized protein	A0A2L2I208	BXP09_03605
26	Beta-lactamase	A0A2L2I216	BXP09_03965
27	Outer membrane beta-barrel protein	A0A2L2I261	BXP09_03015
28	Aminotran_1_2 domain-containing protein	A0A2L2I274	BXP09_03950
29	Plasmid stabilization protein	A0A2L2I2A7	BXP09_03325
30	Chorismate dehydratase	A0A2L2I2E7	mqnA
31	Cadmium-translocating P-type ATPase	A0A2L2I2F7	cadA
32	5-formyltetrahydrofolate cyclo-ligase	A0A2L2I2J7	BXP09_04620
33	Bifunctional hydroxymethylpyrimidine kinase/phosphomethylpyrimidine kinase	A0A2L2I2L5	kinase/phothiD
34	GMP reductase	A0A2L2I2M1	guaC
35	Peptide deformylase	A0A2L2I2M9	def
36	ADP-glyceromanno-heptose 6-epimerase	A0A2L2I2R0	rfaD
37	Response regulator	A0A2L2I2Y3	ReBXP09_05420
38	O-phosphoserine phosphohydrolase	A0A2L2I2Z0	O-phoserB
39	RNA polymerase sigma factor FliA	A0A2L2I2Z2	BXP09_05475
40	Glutamyl-tRNA(Gln) amidotransferase subunit A	A0A2L2I339	gatA
41	HrgA protein	A0A2L2I359	BXP09_05090
42	Uncharacterized protein	A0A2L2I368	BXP09_04995
43	4-hydroxy-tetrahydrodipicolinate synthase	A0A2L2I3A7	dapA
44	Acetyl-coenzyme A synthetase	A0A2L2I3D8	acs
45	Arginine--tRNA ligase	A0A2L2I3N3	argS
46	Alginate_lyase domain-containing protein	A0A2L2I3P1	BXP09_06005
47	Phospholipase D family protein	A0A2L2I403	PhoBXP09_06570
48	Riboflavin synthase	A0A2L2I408	BXP09_07850
49	Beta-lactamase	A0A2L2I414	hcpD
50	NAD(P)H-hydrate epimerase	A0A2L2I4B3	nnrE
51	Flavin-dependent thymidylate synthase	A0A2L2I4C4	thyX
52	Quinolinate phosphoribosyltransferase [decarboxylating]	A0A2L2I4E9	phoBXP09_07300
53	Uncharacterized protein	A0A2L2I4P8	BXP09_07685
54	Aspartate-semialdehyde dehydrogenase	A0A518N8J7	Aasd
55	Aspartate 1-decarboxylase	A0A518NBL1	ApanD
56	Signal recognition particle protein	A0A518XT10	ffh
57	Cag pathogenicity island protein T	L7VT41	cagT

## Sheet: Overlap bovine
	A list of bovine protein found in both BHI-and D-BHI- derived H. pylori BEVs
Protein number	Protein names	Majority protein IDs	Gene names
1	Serpin A3-1	A0A0A0MP88;Q9TTE1;CON__Q9TTE1;A2I7M9;A0A3Q1N535;A0A452DJK6	SERPINA3-1
2	Apolipoprotein H	P17690;CON__P17690;A0A140T843	APOH
3	Albumin	P02769;CON__P02769;A0A140T897;A0A3Q1LNN7	ALB
4	;Kappa-casein	CON__P02668;A0A3Q1M5U9;P02668;A0A140T8A9	;CSN3
5	Prosaposin	P26779;F1MXP8;A0A3Q1MI01;A0A140T8C6	PSAP
6	Calnexin	A0A3Q1LFC5;A7Z066	CANX
7	Guanine nucleotide-binding protein G(t) subunit alpha-2	A0A3Q1LFW2;P04695;A0A3Q1M6Y5;Q3ZCA7;P63097;P0C7Q4;P08239;P04696;A0A3Q1MSI3;A7MBH9;F1N461;P04896;A0A3Q1M3D6	GNAT2
8	2-pho2-phospho-D-glycerate hydro-lyase	A0A3Q1LGA6;Q9XSJ4;F1MB08;A0A3Q1MXQ0	2-phoENO1
9	CD44 antigen	Q29423;Q0VD03;F1MHC3;A0A3Q1MHE2;A0A3Q1M161;A0A3Q1LHV0;A0A3Q1MDJ9;A0A3Q1M0L0;A0A3Q1LZS6;F1MQT9	CD44
10	Uncharacterized protein	A0A3Q1M1X4;A0A3Q1LTF1;F1MRZ5;A0A3Q1LU83;A0A3Q1NBB0;A0A3Q1MPD2;A0A3Q1LIW2;A0A3Q1LLF1;A0A3Q1LKE5;F1MRZ6	TNC
11	Catalase	P00432;A0A3Q1LKF1;A0A3Q1MQP3	CAT
12	Uncharacterized protein O	A0A3Q1M4S0;A0A3Q1LKK3;A0A3Q1MCP0;A0A3Q1M2P2;A0A3Q1LLI6;A0A3Q1MNN6;F1MI18;A0A3Q1M8I5;A0A3Q1NGH3;F1MJK3	LOC506828
13	Neuroplastin	F6RM11;A0A3Q1MKX4;A0A3Q1LXC3;A0A3Q1M359;A0A3Q1LL79	NPTN
14	Collagen type V alpha 2 cha	A0A3Q1MUF0;A0A3Q1LL95;F1N2Y2;A0A3Q1LSX2;A0A3Q1MDT9	COL5A2
15	PhoPhosphoinositide 5-phosphatase	F1MC12;A0A3Q1MSN5;E1BD68;A0A3Q1MIH5;A0A3Q1LLX8;A0A3Q1MD64	PhoSYNJ1
16	Filamin A	A0A3Q1M057;A0A3Q1LMA3;F1N169	FLNA
17	MAP7 domain containing 1	F1N1I9;A0A3Q1LNR7	MAP7D1
18	Tropomyosin alpha-1 chain	A0A3Q1LPQ6	TPM1
19	Ceruloplasmin	A0A3Q1LQ81;A0A3Q1MI22;A0A3Q1NJB1;CON__ENSEMBL:ENSBTAP00000031900;F1N076	CP
20	C3/C5 convertase	A0A3Q1LRP5;CON__Q3KUS7;P81187	CFB
21	Constitutive coactivator of peroxisome proliferator-activated receptor gamma	A6QNT4;G5E564;A0A3Q1LRQ2	FAM120B
22	Nucleolin	A0A3Q1LRY6;E1B8K6;G3MYJ0	NCL
23	Uncharacterized protein	A0A3Q1LZA2;A0A3Q1LRY8;A0A3Q1MYV4	LSAMP
24	Non-muscle caldesmon	F1MLW0;A0A3Q1LTX4	CALD1
25	Filamin C	A0A3Q1LU35;E1BE25;A0A3Q1M304;A0A3Q1LV98	FLNC
26	Spectrin beta chain	A0A3Q1LUF1;A0A3Q1MXU7;F1MYC9	SP
27	Bridging integrator 1	A0A3Q1MU19;F6R9I4;E1BNG8;A0A3Q1LV21;A0A3Q1M026;A0A3Q1ML09;A0A3Q1NGS3;A0A3Q1NHQ0;A0A3Q1N5F9;A0A3Q1M808	BIN1
28	Ferritin	O46414;A0A3Q1LVU1;A0A3Q1MJ65;A0A3Q1NGZ9;A0A3Q1MNC0	FTH1
29	Fibrinogen alpha chain	P02672;CON__P02672;A0A3Q1LVV7;F6QND5	FGA
30	Calcium-tranCalcium-transporting ATPase	A0A3Q1N8S4;A0A3Q1LWF3;F1MPR3;A0A3Q1M9U0;A0A3Q1MU86;A0A3Q1N127;A0A3Q1MTP9;Q0VCY0;E1BMQ6	Calcium-tranATP2A2
31	Tubulin pol	Q27957;A0A3Q1M210;A0A3Q1LWL4	TPPP
32	60S ribosomal protein L36a	Q3SZ59;F1MG09;A0A3Q1LXV7	RPL
33	Amphiphysin	A0A3S5ZPG0;A0A3Q1MHL4;A0A3Q1LZX1;A0A3Q1ML18	AMPH
34	14-3-3 protein epsilon	A0A3Q1M119;P62261;A0A3Q1MP67	YWHAE
35	Glycoprotein 2	A0A3Q1M193;F1N726	GP2
36	Sodium/potassium-tranSodium/potassium-transporting ATPase subunit alpha	A0A3Q1M1C8;F1N1K4;A0A3Q1N346;F1MR06;A0A3Q1MDM5;A2VDL6;E1B8N5	Sodium/potassium-tranATP12A
37	Histone H4	A0A3Q1M1Z1;A0A3Q1MDT7;A0A3Q1MJQ1;P62803;A0A3Q1LM20;A0A3Q1MH02;E1BBP7;A0A3Q1MEZ8;G3N081;G3X807;A0A452DJ35;A0A3Q1MFY5;A0A3Q1M8Q4;E1BLC2;A0A3Q1N666;A0A452DJ40;A0A452DJJ1;A0A452DJB2;A0A3Q1MEY7;A0A3Q1LMV7;G3N2B8;A0A3Q1NHG3;E1B7N2;E1B9M9	LOC115945178
38	UV excision repair protein RAD23	A0A3Q1M2P9;A3KMV2	RAD23A
39	Uncharacterized protein	A0A3Q1M3L6;CON__ENSEMBL:ENSBTAP00000024466;CON__ENSEMBL:ENSBTAP00000024462	OX=9913
40	Ubiquitin-like domain-containing protein	A0A3Q1M4K3;P63048;P62992;P0CG53;P0CH28;A0A3Q1MYD8	LOC101902760
41	Histone H2B	A0A3Q1M4L6;F2Z4F9;P62808;A0A3Q1MBN5;G8JL06;Q2M2T1;A0A3Q1MEU7;E1BDE9;G3N011;G3MXG1;A0A452DJK3;G3N3L9;G3N1R5;Q32S29;Q2KII5;E1B8G9;F2Z4E8;G3N0F3	H2BC12
42	Extracellular matrix	A0A3S5ZPB5;A0A3Q1MCW2;A0A3Q1M5Q6	ECM1
43	L-lactate dehydrogenase	Q5E9B1;A0A3Q1M5R4	LDHB
44	Fibrillin-1	A0A3Q1M7S1;P98133;A0A3Q1M3V3	FBN1
45	Glyceraldehyde-3-phoGlyceraldehyde-3-phosphate dehydrogenase	A0A3Q1M8J9;P10096	Glyceraldehyde-3-phoGAPDH
46	Neural cell adhes	A0A3Q1M900;A0A3Q1MGY6;A0A3Q1N1J8;F1MMJ2;A0A3Q1MEK3;P31836;F1N1W7	NCAM1
47	Versican core protein	F1MZ83;F1N6I5;F1MZ85;P81282;A0A3Q1M9P9	VCAN
48	Microtubule associated protein 1A	G3MYP5;A0A3Q1M9Z4	MAP1A
49	Alpha-actinin-1	A0A3Q1MR52;A0A3Q1MBS5;Q3B7N2;A0A452DIE5;A5D7D1;A0A3Q1MPS4;A0A3Q1MRU0;A0A3Q1MFS2;A0A3Q1MAJ8	ACTN1
50	Haptoglobin	G3X6K8;A0A3Q1MB98;Q2TBU0	HP
51	HEAT repeat-containing protein 1	A0A3Q1MCA6	LOC112445710
52	Stathmin	A0A3Q1MCE8;Q3T0C7;A0A3Q1MR92;F1N1C2	STMN1
53	Complexin-1	Q0IIL7;A0A3Q1MET4	CPLX1
54	Laminin subunit alpha 2	F1MMT2;A0A3Q1MFB8;A0A3Q1N3A0	LAMA2
55	Dihydropyrimidinase-related protein 2	A0A3Q1MQ68;O02675;A0A3Q1MFI5	DPYSL2
56	MYH11 protein	A0A3Q1MG42;F1MYM9;A6QLN6;A0A3Q1LWN6	MYH11
57	[Histone H3]-lysine(4) N-trimethyltransferase	A0A3Q1MG46;F1MYZ3	KMT2C
58	Glial fibrillary acidic protein	A0A3Q1MHT3;Q28115;A0A3Q1MVU3	GFAP
59	Heterogeneo	F1MYI2;F1MY44;A0A3Q1MIF1;A0A3Q1MJD5	HNRNPM
60	1-cyPeroxiredoxin-1	A0A3Q1MIR5;Q5E947	1-cyPRDX1
61	Serpin B6	A0A3Q1MJK1;O02739	SERPINB6
62	Tropomyosin 4	F6QQ60;A0A3Q1MLV0	TPM4
63	Carbonic anhydrase	A0A3Q1MM44;P00921;F1N0H3	CA2
64	Heterogeneous nuclear ribonucleoproteins A2/B1	A0A3Q1MME4;Q2HJ60;A0A3Q1MJF8	HNRNPA2B1
65	Brevican core protein	A0A3Q1MNW1;Q28062;F1MQ31	BCAN
66	Rab GDP dissociation inhibitor	A0A452DI24;P50397;A0A3Q1MPF1;P21856	GDI2
67	Splicing factor U2AF 26 kDa subunit	Q3T127;A0A3Q1MQV6	U2AF1L4
68	Uncharacterized protein	P62157;A0A3Q1MR28;A0A452DIM7;A0A452DJ55;A0A3Q1M6C6;A0A3Q1LSI9;F1MLH6	CALM3
69	Microtubule associated protein 1B	F1N1S2;A0A3Q1MTY6	MAP1B
70	Alpha-synuclein	A0A3Q1MVP0;Q3T0G8	SNCA
71	Alpha(B)-crystallin	P02510;A0A452DHT5;A0A3Q1MVQ3
72	Uncharacterized protein	A0A3Q1MZ87;F1MNY8;F1N014;A0A3Q1NNS6	CD163L1
73	Heterogeneous nuclear ribonucleoprotein U	A0A3Q1N134;A2VDN7	HNRNPU
74	Methanethiol oxidase	A0A3Q1N308;Q2KJ32;A0A3Q1MFJ3	SELENBP1
75	Uncharacterized protein	F1MBV6;Q3ZCA8;A0A3Q1N4K8;E1BE76;A0A3Q1LSL4	TPD52
76	Adducin 1	A0A3Q1N7L7;A0A3Q1LZD7;E1BHK2	ADD1
77	Heterogeneous nuclear ribonucleoprotein K	A0A3Q1NEH2;A0A3Q1N9S5;Q3T0D0	HNRNPK
78	Dynein cytoplasmic 1 heavy chain 1	E1BDX8;A0A3Q1NEU9	DYNC1H1
79	;Alpha-S1-casein	CON__P02662;A0A3Q1NG86;P02662;A0A3Q1MJE5	;CSN1S1
80	Uncharacterized protein	A0A3Q1NI96	OX=9913
81	Antithrombin-III	P41361;CON__P41361;A0A3Q1NJR8;F1MSZ6;A0A3Q1MS55	SERPINC1
82	Fructose-bisphosphate aldolase	A0A3S5ZPB0	Fructose-biALDOC
83	Solute ca	A0A3S5ZPL9;A0A3Q1LVU6;A0A3Q1M2S7;F1N2X1	SLC12A6
84	Amine oxidase	O46406;Q9TTK6;E1BD43;A0A452DHX8	AOC3
85	;Alpha-lactalbumin	CON__P00711;P00711;A0A452DI34;A0A3Q1MI88	;LALBA
86	Heat shock protein HHeat shock protein HSP 90-alpha	A0A452DI85;Q76LV2	HHSP90AA1
87	Axonal membrane protein GAP-43	P06836;A0A452DI89	GAP43
88	ATP synthase subunit beta	P00829;A0A452DII8	ATP5F1B
89	Tubulin beta chain	G3X7R7;G3N1W7;E1B953;Q2KJD0;Q6B856;E1BJB1;A0A452DIL8;A0A452DI48	TUBB2A
90	Microtubule-associated protein	G3N2J1;P29172;A0A452DJJ9;A0A452DIT6	MAPT
91	Prostaglandin E synthase 3	A0A452DIU3;Q3ZBF7	PTGES3
92	Triosephosphate isomerase	Q5E956;A0A452DIX3	TPI1
93	;Serpin A3-3	CON__A2I7N1;A2I7N1;A0A452DJA9;Q3ZEJ6;G3N1U4;CON__A2I7N0;A2I7N0	;SERPINA3-3
94	Pyruvate kinase	A5D984	PKM
95	Fructose-biFructose-bisphosphate aldolase	A6QLL8;A0A3Q1LMG1	Fructose-biALDOA
96	RAB10 protein	A6QLS9	RAB10
97	14-3-3 protein gamma	P68509;P68252;A7Z057	YWHAG
98	C4a anaphylatoxin	F1MVK1;CON__ENSEMBL:ENSBTAP00000007350;P01030;E1BH06;CON__P01030	LOC107131209
99	Gc-globulin	F1N5M2;CON__ENSEMBL:ENSBTAP00000018229;A0A3Q1MKX8;Q3MHN5;CON__Q3MHN5;A0A3Q1LQ02	GC
100	;Alpha-2-macroglobulin	CON__ENSEMBL:ENSBTAP00000024146;Q7SIH1	;A2M
101		CON__P00761
102	;GLOBIN domain-containing protein	CON__P01966;P01966;A0A452DIQ5	;HBA1
103	;;Keratin, type I cytoskeletal 14	CON__P02533;CON__ENSEMBL:ENSP00000377550;A0A3Q1LJB2;CON__Q6IFX2;Q17QL7;CON__P19012;CON__P13646-1;A0A3Q1M2I5;F1MC11	;;KRT15
104		CON__P02535-1
105	;;	CON__P48668;CON__P02538;CON__P04259	;;
106	;Profilin	CON__P02584;P02584;E1BHJ0	;PFN1
107	;Alpha-S2-casein	CON__P02663;P02663	;CSN1S2
108	;Lipocln_cytosolic_FA	CON__P02754;P02754;A0A3Q1M701;A0A3Q1LYE8	;PAEP
109		CON__P02768-1
110	Collagen alpha-1(III) chain	P04258;Q08E14;CON__P04258	COL3A1
111		CON__P04264
112	;Keratin 18	CON__P05784;F6S1Q0	;KRT18
113	;	CON__P05787;CON__H-INV:HIT000292931	;
114		CON__P08779
115	Alpha-2-HS-glycoprotein	P12763;CON__P12763	AHSG
116		CON__P13645
117	;Apolipoprotein A-I	CON__P15497;P15497;A0A3Q1MJJ4	;APOA1
118	Clusterin	P17697;CON__P17697	CLU
119	Alpha-1-antiproteinase	P34955;CON__P34955	SERPINA1
120		CON__P35527
121	;	CON__P35908v2;CON__P35908	;
122	;Beta-1 metal-binding globulin	CON__Q29443;Q29443;G3X6N3;CON__Q0IIK2	;TF
123	Uncharacterized protein	G5E513;CON__Q1RMK2;G5E5T5;A0A3Q1M032	OX=9913
124	;	CON__Q3KNV1;CON__P08729	;
125	Hemoglobin subunit beta	P02081;G3N1Y3;CON__Q3SX09;P02070;CON__P02070	LOC107131172
126		CON__Q3SX28
127	;;Keratin, type I cytoskeletal 17	CON__Q3ZAW8;CON__Q9Z2K1;G3N2P6;Q2KI75;F1MUT3;P80457;A0A3Q1MM92;A0A3S5ZPW7;G3X7W8;CON__A2A4G1;A0A140T867;A1L595;CON__P08730-1;CON__Q9QWL7;CON__Q04695;CON__Q9D312;CON__P35900;F1MPK1;A6QQQ9;G3MXI3;CON__P19001;P08728;CON__Q8N1A0;A0A3Q1LW91	;;KRT17
128	;SERPIN domain-containing protein	CON__REFSEQ:XP_001252647;A0A0A0MPA0;A0A3Q1MGZ6;CON__A2I7N3;A2I7N3;A0A0A0MP92	;LOC112445741
129	Erythrocyte membrane protein band 4.1 like 3	E1B7S3	EPB41L3
130	Microtubule associated protein 6	E1B919	MAP6
131	Globin B1	E1B976;E1BEL8	HBE1
132	Latent transforming growth factor beta binding protein 4	E1BA44;G3MZT8	LTBP4
133	Alpha-1,6-mannosyl-glycoprotein 2-beta-N-acetylglucosaminyltransferase	E1BB36	MGAT2
134	Uncharacterized protein	Q56K14;E1BCL5	RPLP1
135	Collagen type VI alpha 1 chain	E1BI98	COL6A1
136	Intercellular adhesion molecule 5	E1BLR0	ICAM5
137	Reticulon	E1BP30;F1MQZ0	RTN1
138	160 kDa neurofilament protein	O77788;F1MDZ2	NEFM
139	Microtubule-associated protein	F1MEW3;A0A3Q1NAK9	MAP2
140	Keratin 24	F1MFW9	KRT24
141	60S acidic ribosomal protein P2	P42899;F1MH76	RPLP2
142	ATP synthase subunit alpha	F1MLB8;P19483	ATP5F1A
143	Myosin-7	F1MM07;Q9BE39;F1N2G0	MYH7
144	Superoxide dismutase [Cu-Zn]	P00442;F1MNQ4	SOD1
145	Beta-synuclein	F1MS41;P33567	SNCB
146	Neurofilament heavy	F1MSQ6	NEFH
147	60 kDa chaperonin	F1MUZ9	HSPD1
148	Lactadherin	G3MYW7;Q95114;F1MXX6	MFGE8
149	Butyrophilin subfamily 1 member A1	F1MZQ4;P18892;E1BHI7	BTN1A1
150	Ubiquilin 1	F1N1A3	UBQLN1
151	Myosin light chain kinase, smooth muscle	F1N269;Q28824	MYLK
152	Neurocan	F1N2Y8	NCAN
153	Histone H2A	F2Z4I6	H2AC21
154	Myelin associated glycoprotein	F6QYA3	MAG
155	RNA helicase	G3MWJ8;G5E631;F6R9E0;A0A3Q1M155;A7E307;F1MBQ8	DDX17
156	Zinc finger protein 789	G3MZC9	ZNF789
157	Uncharacterized protein	G3N2W2	PRRT2
158	Uncharacterized protein	G3X6Y5	PCDH20
159	PhoPhosphoglycerate kinase 1	G3X7N4;Q3T0P6	PhoPGK1
160	Heat shock protein HSP 90-beta	Q76LV1;G5E507	HSP90AB1
161	Fibronectin	G5E5A8;A0A3Q1M4K6;P07589;G5E5B0;G5E5A9;A0A3Q1NHX9	FN1
162	rsB|iRT-pepB|iRT-pepB	iRT-pepB	rsB|iRT-pepB|iRT-pepB
163	rsC|iRT-pepC|iRT-pepC	iRT-pepC	rsC|iRT-pepC|iRT-pepC
164	rsE|iRT-pepE|iRT-pepE	iRT-pepE	rsE|iRT-pepE|iRT-pepE
165	rsF|iRT-pepF|iRT-pepF	iRT-pepF	rsF|iRT-pepF|iRT-pepF
166	rsG|iRT-pepG|iRT-pepG	iRT-pepG	rsG|iRT-pepG|iRT-pepG
167	rsH|iRT-pepH|iRT-pepH	iRT-pepH	rsH|iRT-pepH|iRT-pepH
168	rsI|iRT-pepI|iRT-pepI	iRT-pepI	rsI|iRT-pepI|iRT-pepI
169	rsK|iRT-pepK|iRT-pepK	iRT-pepK	rsK|iRT-pepK|iRT-pepK
170	G_PROTEIN_RECEP_F1_2 domain-containing protein	M0QW45	OR5W39
171	Transthyretin	O46375	TTR
172	Desmin	O62654	DES
173	Thioredoxin	O97680	TXN
174	Angiotensinogen	P01017	AGT
175	ATPase inhibitor, mitochondrial	P01096	ATP5IF1
176	Collagen alpha-1(I) chain	P02453	COL1A1
177	Collagen alpha-2(I) chain	P02465	COL1A2
178	Protein S100-B	P02638	S100B
179	Protein S100-A1	P02639	S100A1
180	Annexin A2	P04272	ANXA2
181	NADH dehydrogenase [ubiquinone] flavoprotein 2, mitochondrial	P04394	NDUFV2
182	Clathrin light chain	P04975;A0A452DIF2	CLTB
183	Acyl-CoA-binding protein	P07107;A0A3Q1M8I0	DBI
184	Lipoprotein lipase	P11151	LPL
185	Myristoylated alanine-rich C-kinase substrate	P12624	MARCKS
186	Phosphatidylethanolamine-binding protein 1	P13696	PEBP1
187	Heat shock cognate 71	P19120;A0A3Q1LMS5;A0A3Q1M8L6	HSPA8
188	Lactotransferrin	P24627	LTF
189	Cathelicidin-4	P33046	CATHL4
190	NADH dehydrogenase [ubiquinone] 1 alpha subcomplex subunit 8	P42029	NDUFA8
191	Excitatory amino acid transporter 1	P46411	SLC1A3
192	Vimentin	P48616	VIM
193	Uncharacterized protein	P60712;P63258;A0A3Q1NKP5	ACTBL2
194	60S ribosomal protein L12	P61284;G3MZG7;F1MDX5;F1N3R2	RPL12
195	Uncharacterized protein	P62326;A0A0A0MPA1	TMSB4
196	14_3_3 domain-containing protein	P63103;E1BDS9	YWHAZ
197	Actin, aortic smooth muscle	Q3ZC07;P68138;A0A452DJE4;G8JKX4;P62739;A0A3Q1M558;Q5E9B5	ACTA1
198	Brain acid soluble protein 1	P80724	BASP1
199	Endoplasmic reticulum resident protein 29	P81623	ERP29
200	Tubulin alpha chain	P81947;A0A3Q1M1Z2;A0A452DIH7;P81948;A0A452DIK7	TUBA4A
201	Alpha-internexin	Q08DH7	INA
202	Zyxin	Q08DQ6	ZYX
203	Endoplasmic reticulum chaperone BiP	Q0VCX2	HSPA5
204	Synaptosomal-associated protein	Q17QQ3;A0A3Q1NFZ1	SNAP25
205	Heat shock 70 kDa protein 1B	Q27975;Q27965	HSPA1B
206	UV excision repair protein RAD23	Q29RK4;A0A3Q1LND7	RAD23B
207	Calponin-1	Q2HJ38	CNN1
208	Programmed cell death protein 5	Q2HJH9	PDCD5
209	Golgi-resident adenosine 3,5-bisphosphate 3-phosphatase	Q2KJ53	BPNT2
210	Tubulin beta-3 chain	Q2T9S0	TUBB3
211	C3-beta-c	Q2UVX4;CON__Q2UVX4;A0A3Q1MHV6;A0A3Q1M2B2;A0A3Q1MGT0	C3
212	Malate dehydrogenase	Q32LG3;A0A3Q1LTB0	MDH2
213	LIM and SH3 domain protein 1	Q3B7M5	LASP1
214	Tubulin beta-4B chain	Q3MHM5	TUBB4B
215	Cysteine and glycine-rich protein 1	Q3MHY1	CSRP1
216	Immunoglobulin J chain	Q3SYR8	JCHAIN
217	Elongation factor 2	Q3SYU2	EEF2
218	Phosphoglycerate mutase 2	Q3SZ62;A0A3Q1MLW8;Q32KV0;F1N2F2	PGAM2 P
219	Na(+)/H(+) exchange regulatory cofactor NHE-RF1	Q3SZK8	SLC9A3R1
220	Heat shock protein beta-1	Q3T149	HSPB1
221	Nucleophosmin	Q3T160;A0A3Q1LR94;F1MTV9	NPM1
222	Tubulin beta-4A chain	Q3ZBU7	TUBB4A
223	Stress-70 protein, mitochondrial	Q3ZCH0	HSPA9
224	40S ribosomal protein S28	Q56JX6	RPS28
225	Proteasome subunit alpha type-5	Q5E987	PSMA5
226	Transgelin-2	Q5E9F5	TAGLN2
227	Cofilin-1	Q5E9F7	CFL1
228	Creatine kinase B-type	Q5EA61	CKB
229	Tropomyosin alpha-3 chain	Q5KR47	TPM3
230	Eukaryotic translation initiation factor 5A-1	Q6EWQ7	EIF5A
231	Peroxiredoxin-2	Q9BGI3	PRDX2
232	Transgelin	Q9TS87	TAGLN
233	Erythrocyte membrane protein band 4.1 like 2	U3Q123	EPB41L2

## Sheet: EXCLUSIVE BHI Bovine
	A list of bovine proteins found exclusively in BEV prepared from growing H. pylori in standard BHI medium.
Protein number	Protein names	Protein IDs	Gene names
1	Serpin A3-8	A6QPQ2;A0A0A0MP89	SERPINA3-8
2	Carbonic anhydrase	A0A0A0MP99;Q1LZA1;A0A3Q1LYT6	LOC784254
3	Chromogranin-A	P05059;A0A140T879;A0A3Q1NDZ8	CHGA
4	Heat shock protein beta-6	Q148F8;A0A140T8A1	HSPB6
5	DnaJ homolog subfamily A member 2	A0A3Q1MIS9;A0A3Q1LGH8;Q2HJ94	DNAJA2
6	Ribosome binding protein 1	A0A3Q1LHT7	RRBP1
7	Dynactin subunit 1	A0A3Q1LQT4;F1MIC9;A0A3Q1LJA4;A0A3Q1M3Y3	DCTN1 P
8	Microtubule-associated protein	F1N0J2;P36225;F1MAZ3;F1MAZ1;G3N2G7;G3MY44;A0A3Q1LSK2;A0A3Q1MP69;A0A3Q1MYL9;A0A3Q1M9W4;A0A3Q1LJL4	MAP4
9	Plectin	A0A3Q1LXK9;A0A3Q1MQG2;A0A3Q1M2E4;A0A3Q1M6Q7;A0A3Q1NIP5;A0A3Q1LJL6;A0A3Q1LVA4;E1BF59;A0A3Q1LXH1;A0A3Q1MRS3	PLEC
10	Tensin-1	A0A3Q1MND0;A0A3Q1LS30;Q9GLM4;A0A3Q1NDB6;A0A3Q1LLE9;A0A3Q1LL60;A0A3Q1MT62;A0A3Q1LZP3;A0A3Q1M746;E1BNT5;A0A3Q1LRQ8	TNS1
11	Collagen alpha-2(IV) chain	A0A3Q1LT89;F1N7Q7;A0A3Q1NK70;A0A3Q1LZF7;A0A3Q1MPS8;A0A3Q1LLV2	COL4A2
12	Nuclear factor 1	Q32LP5;A0A3Q1MY20;A0A3Q1NFV6;A0A3Q1LM06;A0A3Q1M3A7	NFIA
13	Uncharacterized protein	A0A3Q1LMV9	EPPK1
14	Spectrin alpha, n	A0A3Q1LWG5;A0A3Q1NKL1;E1BFB0;A0A3Q1MT78;A0A3Q1M8L3;A0A3Q1LNC8;A0A3Q1N827	SPTAN1
15	Vitronectin	A0A3Q1LNE9;Q3ZBS7;CON__Q3ZBS7	VTN
16	Neuronal cell adhesion mo	A0A3Q1N110;A0A3Q1M3L7;E1BLM2;A0A3Q1LP71;A0A3Q1MBI4	NRCAM
17	Uncharacterized protein	A0A3Q1LPG0	OX=9913
18	Bra	A0A3Q1NLN3;A0A3Q1LZ24;F6QP30;A0A3Q1N008;A0A3Q1N839;A0A3Q1LQG2;A0A3Q1LQB6	BCAS1
19	Alpha-dystroglycan	O18738;A0A3Q1LQU4;F1N7D7;A0A3Q1MDA4	DAG1
20	RRM domain-containing protein	A0A3Q1ME36;A0A3Q1LR30;P09867;A0A3Q1MQM9;F1MTY3	OX=9913
21	Hepatocyte growth factor-regulated tyrosine kinase substrate	A0A3Q1LRR7;Q0V8S0	HGS
22	Alpha-1-acid glycoprotein	A0A3Q1LS55;Q5GN72;Q3SZR3;CON__Q3SZR3	agp
23	Dynactin subunit 2	Q3ZCF0;A0A3Q1LSJ7;A0A3Q1MCA4	DCTN2
24	Ribosomal_S5_C domain-containing protein	A0A3Q1LT23;O18789;A0A3Q1MAT9;A0A452DIA7	OX=9913
25	NAC-A/B domai	A0A3Q1MNH6;A0A3Q1LT39;A0A3Q1N5S9	NACAD
26	Bassoon presynaptic cytomatrix protein	E1BMN9;A0A3Q1LTH1	BSN
27	Dihydrolipoyllysine-residue succinyltransferase c	F1MEQ3;A0A3Q1LTZ5;P11179;A0A3Q1MHE5	DLST
28	PDZ and LIM domain protei	A0A3Q1LUB7;A0A3Q1M4B5;A0A3S5ZP47;A0A3Q1N357	DBN1
29	Sodium/potassium-transporting ATPase subunit alpha	Q08DA1;A0A3Q1MFY4;F1MI32;A0A3Q1LUJ8	ATP1A1
30	Ras-related protein Rab-7a	F1MJQ1;A0A3Q1M3K7;A0A3Q1M3F1;A0A3Q1LUM6	RAB7A
31	Polyadenylate-binding protein	A0A3Q1LUM7;A0A3Q1LVE7;P61286	PABPC1
32	Adipogenesis regulatory factor	Q2NKR5;A0A3Q1LUU1	ADIRF
33	Heat shock protein family A (HHeat shock protein family A (Hsp70) member 4 like	A0A3Q1M008;A0A3Q1M0Q8;E1BBT9;A0A3Q1LV64;A0A3Q1MKH6;E1BBY7;Q0IIM3;A0A3Q1M7L5	(HHSPA4L
34	PDZ domain-containing protein	A0A3Q1LV73	AHNAK2
35	3-hydroxyacyl-[acyl-carrier-protein] dehydratase	A0A3Q1MPB3;A0A3Q1LVA9;Q71SP7;F1N647	FASN
36	SUMO SUMO specific peptidase 6	A0A3Q1LVE8;F1N1L7	SENP6
37	Stress-induced-phoUncharacterized protein OS	A0A3Q1ML02;Q3ZBZ8;A0A3Q1LW53;A0A3Q1LW78;A0A3Q1MJH4	Stress-induced-phoSTIP1
38	Creatine kinase	Q9XSC6;A0A3Q1LX97	CKM
39	Splicing factor proline and glutamine rich	A0A3Q1LXA1;E1BQ37	SFPQ
40	Oxidation resistance protein 1	F1MR28;A0A3Q1LY97;A5PKL1;A0A3Q1MKY8	OXR1
41	Heterogeneous nuclear ribonucleoprotein A/B	Q3ZC44;A0A3Q1LZD9	HNRNPAB
42	Collagen type IV alpha 5	F1N474;A0A3Q1M0M2;A0A3Q1M970;A0A3Q1LZV6;Q7SIB2	COL4A5
43	Protocadherin 1	F6Q0C0;A0A3Q1M024	PCDH1
44	Histone H2B	A0A3Q1M071	LOC112445465
45	Myosin light chain 3	P85100;A0A452DI97;A0A3Q1M165;A0A3Q1MBD4	MYL3
46	LIM domain binding 3	Q3ZBC9;A0A3Q1M1H0;G3N3C9	LDB3
47	Sorbin an	A0A3Q1M2E5;A0A3Q1MRI6;A0A3Q1M7N6;A0A3Q1NL10;A0A3Q1MUK3;F1N483	SORBS2
48	Latent-transforming growth factor beta-binding protein 2	Q28019;A0A3Q1N5V3;A0A3Q1M3H2;F1MF86	LTBP2
49	Septin	F1MIH2;F1MBT8;Q6Q137;A0A3Q1M3S4	SEPTIN7
50	Myelin basic protein	A0A3Q1M4L2;F6QBP1;A0A3Q1MAL4;A0A3Q1MRJ3	MBP P
51	Major prion protein	A0A3Q1M5Z4;P10279	PRNP
52	Aconitate hydratase, mitochondrial	A0A3Q1M6K6;P20004	ACO2
53	Uncharacterized protein	A0A3Q1M6P9;Q3T054	OX=9913
54	Syntaxin-1B	P61267;A0A3Q1M6X8	STX1B
55	Heterogeneous nuclear ribonucleoprotei	A5D9H5;A6H6Y0;A0A3Q1M8I4	HNRNPD
56	Peptidyl-prolyl cis-trans isomerase	A0A3Q1M9Y7;P62935	tr|A0A3Q1M9Y7|A0A3Q1M9Y7_BOVIN
57	Voltage-dependent anion-selective channel protein 2	P68002;A0A3Q1MAH7	VDAC2
58	Sodium/potassium-tranSodium/potassium-transporting ATPase subunit beta	A0A3Q1MAQ1;G3MWR4	Sodium/potassium-tranATP1B1
59	Synaptosomal-associated protein	A0A3Q1MED5;Q2T9M8	SNAP23
60	Complexin-2	P84088;A0A3Q1MFN7	CPLX2
61	Glutathione-independent PGD synthase	O02853;A0A3Q1MGM5	PTGDS
62	2-pho2-phospho-D-glycerate hydro-lyase	A0A3Q1MIY8;A6QR19	2-phoENO2
63	Voltage-dependent anion-selective channel protein 1	A0A3Q1MJQ7;P45879;A0A3Q1MS21	VDAC1
64	Uncharacterized protein	A0A3Q1MKY1	NEGR1
65	Talin 1	F1MDH3;A0A3Q1MLQ7	TLN1
66	Ferritin	O46415;A0A3Q1MM35	FTL
67	A-kinase anchoring protein 12	G3MWT9;A0A3Q1MSB2	AKAP12
68	Plasma retinol-binding protein	P18902;G1K122;A0A3Q1MSW9	RBP4
69	Laminin subunit beta 1	F1MNT4;A0A3Q1MY30	LAMB1
70	Cell adhesion molecule 2	A0A3Q1N616;F1MEW6	CADM2
71	Myosin regulatory light chain 2, ventricular/cardiac muscle isoform	Q3SZE5;F1ME15;A0A3Q1N6P5	MYL2
72	40S ribosomal protein S15a	Q76I82;H9KUV3;G3N3S3;G3N206;E1BLY1;A0A3Q1N943	LOC619131
73	Brain-specific angiogenesis inhibitor 1-associated protein 2	Q5EAD0;A0A3Q1NIC2;F1N7V7	BAIAP2
74	Membrane-associated progesterone receptor component 1	Q17QC0;A0A3Q1NIK5;G5E5M5	PGRMC1
75	Scavenger receptor class B member 2	A0A3S5ZPN6	SCARB2
76	Cytochrome b-c1 complex subunit 6, mitochondrial	A0A452DIC1;P00126	UQCRH
77	Myosin-10	A0A452DIZ9;Q27991	MYH10
78	Protein S100	P79105;A0A452DJ46	S100A12
79	Thrombospondin-4	Q3SWW8;A0A452DJ62	THBS4
80	Clathrin light chain	A0A452DJE9;A0A452DKD0;P04973	CLTA
81	Vesicle-associated membrane protein-associated protein B	A2VDZ9	VAPB
82	Caveolae-associated protein 3	A4FV37	CAVIN3
83	Alpha-2-antiplasmin	P28800;CON__P28800	SERPINF2
84	Serpin family G member 1	P50448;E1BMJ0;CON__P50448	SERPING1
85	Cytochrome c	P62894;CON__P62894	CYCS
86	Uncharacterized protein	F1MLW7;CON__Q1RMN8;F1N160	OX=9913
87	Tropomodulin 2	E1BAI7;E1BC32	TMOD2
88	Synemin	E1BIS6	SYNM
89	Transformation/transcription domain associated protein	E1BKJ5	TRRAP
90	Purine rich element binding protein A	E1BMW9	PURA
91	Dynein light intermediate chain	F1MBQ0	DYNC1LI2
92	Laminin subunit gamma 1	F1MD77	LAMC1
93	Heparan sulfate proteoglycan 2	F1MER7	HSPG2
94	Synaptosome associated protein 91	F1MGT4	SNAP91
95	Perilipin	F1MHI1;Q9TUM6;F1N1N6	PLIN2
96	Protein S100-A9	P28783;F1MHS5	S100A9
97	Integrin subunit alpha 1	F1MMN6	ITGA1
98	Myosin heavy chain 9	F1MQ37	MYH9
99	Uncharacterized protein	F1MQL2	OX=9913
100	Polymeric immunoglobulin receptor	G5E6M1;P81265;F1MR22	PIGR
101	Complex I-30kD	P23709;F1MS25	NDUFS3
102	Fibrillin 2	F1MTZ4	FBN2
103	Adducin 2	F1MXA4	ADD2
104	Sodium/potassium-transporting ATPase subunit alpha	F1MXW4	Sodium/potassium-tranATP4A
105	Uncharacterized protein	F1MYY2	ADGRA2
106	Reticulon	F1N405	RTN4
107	Protein phosphatase, Mg2+/Mn2+ dependent 1E	F1N580	phoPPM1E
108	Annexin	P46193;F1N650	ANXA1
109	Vasohibin 2	F6PTR8	VASH2
110	Syntaxin-1A	P32850;G3X6B7	STX1A
111	Serpin A3-7	G8JKW7	SERPINA3-7
112	Coronin	H7BWW0	CORO1B
113	Myoglobin	P02192	MB
114	Neurofilament light polypeptide	P02548	NEFL
115	2,3-cyclic-nucleotide 3-phosphodiesterase	P06623	CNP
116	Fatty acid-binding protein, heart	P10790	FABP3
117	Tryptophan--tRNA ligase, cytoplasmic	P17248	WARS1
118	60 kDa heat shock protein, mitochondrial	P31081	HSPD1
119	Parvalbumin alpha	Q0VCG3	PVALB
120	Mitogen-activated protein kinase kinase 2	Q0VD16;Q17QH2;A0A3S5ZPX3	MAP2K2
121	Prefoldin subunit 6	Q17Q89	PFDN6
122	CD59 glycoprotein	Q32PA1	CD59
123	PDZ and LIM domain protein 7	Q3SX40;A0A452DI64;A0A3Q1M2W0	DBN1
124	Acyl-CoA-binding domain-containing protein 7	Q3SZF0	ACBD7
125	Carbonic anhydrase 3	Q3SZX4	CA3
126	Mitochondrial import inner membrane translocase subunit Tim8 A	Q3ZBS8	TIMM8A
127	Heat shock factor-binding protein 1	Q3ZC22	HSBP1
128	Parkinson disease protein 7 homolog	Q5E946	PARK7
129	Nascent polypeptide-associated complex subunit alpha	Q5E9A1	NACA
130	WD repeat-containing protein 44	Q9XSC3	WDR44

## Sheet: EXCLUSIVE D-BHI Bovine
	A list of bovine proteins present exclusively in BEV preparations from bacteria grown in D-BHI broth.
Protein number	Protein names	Protein IDs	Gene names
1	Pantetheinase	Q58CQ9;A0A140T891	VNN1
2	ITIH2 protein	A0A3Q1LK49;CON__Q9TRI1;A5D7R6	ITIH2
3	Inter-alpha-trypsin inhibitor heavy chain H3	A0A3Q1LQ21;P56652;CON__Q0V8M9	ITIH3
4	Ig-like domain-containing protein	G3MX06;A0A3Q1LZD5	OX=9913
5	15S Mg(2+)-ATPase p97 subunit	A0A3Q1M0U9;Q3ZBT1;G3X757	VCP
6	Vanin 3	A0A3Q1M4H7	VNN3
7	40S ribosomal protein SA	A0A3Q1MKQ7;P26452;A0A3Q1MFG3	RPSA
8	C-type lectin domain-containing protein	A0A3Q1ML11;A0A3Q1MUA5	LOC100294723
9	Uncharacterized protein	A0A3Q1N1R0	EFHC2
10	Vomeronasal type-1 receptor	A0A3Q1NAB1	OX=9913
11	Reverse transcriptase domain-containing protein	A0A3Q1NJZ9	OX=9913
12	C3/C5 convertase	Q3SYW2;A0A3S5ZPC6	C2
13	;Beta-casein	CON__P02666;P02666;A0A452DHW7	;CSN2
14	Protein-L-isoaspartate O-methyltransferase domain-containing protein 1	A2VDP2	PCMTD1
15	SLC19A3 protein	A7E352	SLC19A3
16	Pigment epithelium-derived factor	Q95121;CON__Q95121	SERPINF1
17	Afamin	G3MYZ3;CON__REFSEQ:XP_585019	AFM
18	Sucrase-isomaltase	E1BGH5	SI
19	Lactase	E1BK89	LCT
20	Nuclear factor of activated T cells 5	F1MAZ9	NFAT5
21	Farnesyl pyrophosphate synthase	Q8WMY2;F1N431	FDPS
22	Proteasome subunit beta	Q2TBX6;G5E589	PSMB1
23	Acylamino-acid-releasing enzyme	P80227	APEH
24	Proteasome subunit beta type-6	Q3MHN0	PSMB6
25	Proteasome subunit alpha type-1	Q3T0X5	PSMA1
26	Proteasome subunit alpha type	Q3ZBG0;E1BD83	PSMA8
