# Supplementary material for: A new isolation method for bacterial extracellular vesicles providing greater purity and improved proteomic detection of vesicle proteins
Source: J Extracell Biol. 2023 Apr 25;2(5):e84. doi: 10.1002/jex2.84 (PMC11080860; doi:10.1002/jex2.84)
Supplement: Supplementary file 3 — supplementary information [file JEX2-2-e84-s003.xlsx]

## Sheet: Sheet1
Total Ion intensities
BHI-BEV prep 1	BHI-BEV prep 2	BHI-BEV prep 3	BHI-BEV prep 4	D-BHI-BEV prep 1	D-BHI-BEV prep 2	D-BHI-BEV prep 3			SORTED	BHI-BEV prep 1	BHI-BEV prep 2	BHI-BEV prep 3	BHI-BEV prep 4	D-BHI-BEV prep 1	D-BHI-BEV prep 2	D-BHI-BEV prep 3
230376755200	268155131000	316367293400	297280559900	1749183698630	1693115074700	1679603338000			Total intensites	230376755200	268155131000	316367293400	297280559900	1749183698630	1693115074700	1679603338000
									Overlap ALL	216661422500	254508133200	302044195400	286463729300	1640588404430	1576949263100	1577874282600
ion intensities from overlapped H. pylori and bovine proteins (Overlap all)									Overlap H.pylori protein	173007374600	182024565900	239457624200	248553272100	1667328174430	1557608808800	1581218001300
BHI-BEV prep 1	BHI-BEV prep 2	BHI-BEV prep 3	BHI-BEV prep 4	D-BHI-BEV prep 1	D-BHI-BEV prep 2	D-BHI-BEV prep 3			Overlap bovine protein	55190641100	83316109100	73620671600	47041741200	77392570000	132002359300	96312901300
216661422500	254508133200	302044195400	286463729300	1640588404430	1576949263100	1577874282600			D-BHI exclusive	0	0	0	0	4462954200	3503906600	2072435400
									D-BHI exclusive H. pylori protein	0	0	0	0	2280699400	2112325800	1458666000
ion intensities from overlapped H. pylori proteins (Overlap H. pylori protein)									D-BHI exclusive bovine protein	0	0	0	0	2182254800	1391580800	613769400
BHI-BEV prep 1	BHI-BEV prep 2	BHI-BEV prep 3	BHI-BEV prep 4	D-BHI-BEV prep 1	D-BHI-BEV prep 2	D-BHI-BEV prep 3			BHI exclusive	2178739500	2814456000	3288997600	1685546600	0	0	0
173007374600	182024565900	239457624200	248553272100	1667328174430	1557608808800	1581218001300			BHI exclusive H. pylori protein	113428100	71261500	102456600	74044000	0	0	0		Average
									BHI exclusive bovine protein	2065311400	2743194500	3186541000	1611502600	0	0	0		BHI	D-BHI
ion intensities from overlapped bovine proteins (overlap bovine protein)									H. pylori total	173120802700	182095827400	239560080800	248627316100	1669608873830	1559721134600	1582676667300	H. pylori proten	210851006750	1.604e+12
BHI-BEV prep 1	BHI-BEV prep 2	BHI-BEV prep 3	BHI-BEV prep 4	D-BHI-BEV prep 1	D-BHI-BEV prep 2	D-BHI-BEV prep 3			Bovine total	57255952500	86059303600	76807212600	48653243800	79574824800	133393940100	96926670700	bovine protein	67193928125	1.03298e+11
55190641100	83316109100	73620671600	47041741200	77392570000	132002359300	96312901300											H. pylori/bovine ratio	3.13795	15.5278
ion intensities from exclusive H. pylori and bovine proteins in standard BHI-derived BEV preparations (D-BHI exclusive)
BHI-BEV prep 1	BHI-BEV prep 2	BHI-BEV prep 3	BHI-BEV prep 4	D-BHI-BEV prep 1	D-BHI-BEV prep 2	D-BHI-BEV prep 3			% area	BHI-BEV prep 1	BHI-BEV prep 2	BHI-BEV prep 3	BHI-BEV prep 4	D-BHI-BEV prep 1	D-BHI-BEV prep 2	D-BHI-BEV prep 3
0	0	0	0	4462954200	3503906600	2072435400			Overlap ALL	94.0466	94.9108	95.4726	96.3614	93.7917	93.1389	93.9433
									Overlap H.pylori protein	75.0976	67.8803	75.6898	83.609	95.3204	91.9966	94.1423
ion intensities from exclusive H. pylori proteins in D-BHI-derived BEV preparations (D-BHI exclusive H. pylori protein)									Overlap bovine protein	23.9567	31.0701	23.2706	15.824	4.4245	7.79642	5.73426
BHI-BEV prep 1	BHI-BEV prep 2	BHI-BEV prep 3	BHI-BEV prep 4	D-BHI-BEV prep 1	D-BHI-BEV prep 2	D-BHI-BEV prep 3			% of overlap H. pylori protein	79.8515	71.5201	79.279	86.7661	101.63	98.7736	100.212
0	0	0	0	2280699400	2112325800	1458666000			% of overlap bovine protein	25.4732	32.7361	24.3741	16.4215	4.71737	8.37074	6.10397	Average
									% of H. pylori protein in D-BHI	0	0	0	0	0.130386	0.12476	0.0868459	0	0.113997
ion intensities from exclusive bovine proteins in D-BHI-derived BEV preparations (D-BHI exclusive bovine protein)									% of H. pylori protein in BHI	0.0492359	0.0265747	0.0323853	0.0249071	0	0	0	0.0332758	0
BHI-BEV prep 1	BHI-BEV prep 2	BHI-BEV prep 3	BHI-BEV prep 4	D-BHI-BEV prep 1	D-BHI-BEV prep 2	D-BHI-BEV prep 3			% of bovine protein in D-BHI	0	0	0	0	0.124758	0.0821906	0.0365425	0	0.0811639
0	0	0	0	2182254800	1391580800	613769400			% of bovine protein in BHI	0.896493	1.02299	1.00723	0.542081	0	0	0	0.867198	0
																bovine protein present in BHI (fold)	10.6845
ion intensities from exclusive H. pylori and bovine proteins in standard BHI-derived BEV preparations (BHI exclusive)																H.pylori protein increased in D-BHI (fold)	3.42584
BHI-BEV prep 1	BHI-BEV prep 2	BHI-BEV prep 3	BHI-BEV prep 4	D-BHI-BEV prep 1	D-BHI-BEV prep 2	D-BHI-BEV prep 3
2178739500	2814456000	3288997600	1685546600	0	0	0
ion intensities from exclusive H. pylori proteins in standard BHI-derived BEV preparations (BHI exclusive H. pylori protein)
BHI-BEV prep 1	BHI-BEV prep 2	BHI-BEV prep 3	BHI-BEV prep 4	D-BHI-BEV prep 1	D-BHI-BEV prep 2	D-BHI-BEV prep 3
113428100	71261500	102456600	74044000	0	0	0
ion intensities from exclusive bovine proteins in standard BHI-derived BEV preparations (BHI exclusive bovine protein)
BHI-BEV prep 1	BHI-BEV prep 2	BHI-BEV prep 3	BHI-BEV prep 4	D-BHI-BEV prep 1	D-BHI-BEV prep 2	D-BHI-BEV prep 3
2065311400	2743194500	3186541000	1611502600	0	0	0
ion intensities from total H. pylori proteins
BHI-BEV prep 1	BHI-BEV prep 2	BHI-BEV prep 3	BHI-BEV prep 4	D-BHI-BEV prep 1	D-BHI-BEV prep 2	D-BHI-BEV prep 3
173120802700	182095827400	239560080800	248627316100	1669608873830	1559721134600	1582676667300
ion intensities from total bovine proteins
BHI-BEV prep 1	BHI-BEV prep 2	BHI-BEV prep 3	BHI-BEV prep 4	D-BHI-BEV prep 1	D-BHI-BEV prep 2	D-BHI-BEV prep 3
57255952500	86059303600	76807212600	48653243800	79574824800	133393940100	96926670700
